# Supplementary material for: A Comprehensive Technology Platform for the Rapid Discovery of Peptide Inhibitors against SARS-CoV-2 Pseudovirus Infection
Source: Int J Mol Sci. 2023 Jul 29;24(15):12146. doi: 10.3390/ijms241512146 (PMC10418426; doi:10.3390/ijms241512146)
Supplement: Supplementary file 1 [file ijms-24-12146-s001.zip]

Archive with 1 entries (1 files):
- ijms-2468763-supplementary.pdf
